# Supplementary material for: Predicting Genetic Relatedness from Low-Coverage Sequencing Data of Human and Animal Genomes Using Various Algorithms
Source: Genes (Basel). 2025 Dec 17;16(12):1513. doi: 10.3390/genes16121513 (PMC12732940; doi:10.3390/genes16121513)
Supplement: Supplementary file 1 [file genes-16-01513-s001.zip › Supplementary materials.xlsx]

## Sheet: TAB S1
Table S1. Detailed sample information for 15 animal individuals.
Species	Pedigree	Sample ID	Sample Type	Information
Bos taurus	B1	BM1	whole blood	BS1’s mother
		BS1	whole blood	BM1’s offspring
	B2	BM2	whole blood	BS2’s mother
		BS2	whole blood	BM2’s offspring
Canis lupus familiaris	C1	CM1	whole blood	CS1’s mother
		CS1	whole blood	CM1’s offspring
	C2	CM2	saliva	CS2’s mother
		CS2	saliva	CM2’s offspring
Felis catus	F1	FF1	whole blood	FS1-1, FS1-2, FS1-3’s father
		FS1-1	saliva	Full siblings
		FS1-2	saliva
		FS1-3	saliva
	F2	FM2	whole blood	FS2-1, FS2-2’s mother
		FS2-1	whole blood	Full siblings
		FS2-2	whole blood

## Sheet: TAB S2
Table S2. Detailed estimation performed by READ & KIN for 15 animal individuals.
Coverage	Pairs	SNP counts	READ			KIN
			Inference	Normalized P0	First-Type	Inference-KIN	Log LR	IBD Length	IBD Number
10X	BM1——BM2	9928467	Unrelated	1.03917	N/A	Unrelated	10.77	0	1
10X	BM1——BS1	9930741	First Degree	0.745349	Parent-offspring	Parent-Child	17.305	263	1
10X	BM1——BS2	9930467	Unrelated	1.00224	N/A	Unrelated	7.241	8	4
10X	BM2——BS2	9928411	First Degree	0.790483	Parent-offspring	Parent-Child	12.637	263	1
10X	BS1——BM2	9928627	Unrelated	1.03543	N/A	Unrelated	14.693	0	1
10X	BS1——BS2	9930661	Unrelated	0.997763	N/A	Unrelated	8.573	0	1
10X	CM1——CM2	12623540	Unrelated	0.99521	N/A	Unrelated	3.982	14	8
10X	CS1——CM1	12643408	First Degree	0.761253	Parent-offspring	Parent-Child	37.078	242	1
10X	CS1——CM2	12632027	Unrelated	1.00479	N/A	Unrelated	5.226	15	8
10X	CS1——CS2	12644003	Unrelated	1.00522	N/A	Unrelated	3.521	18	9
10X	CS2——CM1	12635482	Unrelated	1.00848	N/A	Unrelated	6.438	11	6
10X	CS2——CM2	12626537	First Degree	0.741642	Parent-offspring	Parent-Child	38.228	242	1
10X	FF1——FM2	28754477	Unrelated	1.10767	N/A	Unrelated	16.282	0	1
10X	FF1——FS1-1	28728124	First Degree	0.668274	N/A	Parent-Child	27.895	243	1
10X	FF1——FS1-2	28756358	First Degree	0.674772	N/A	Parent-Child	26.442	243	1
10X	FF1——FS1-3	28752820	First Degree	0.668452	N/A	Parent-Child	28.319	243	1
10X	FF1——FS2-1	28750852	Unrelated	1.11132	N/A	Unrelated	15.768	0	1
10X	FF1——FS2-2	28755842	Unrelated	1.10637	N/A	Unrelated	16.158	0	1
10X	FM2——FS2-2	28752268	First Degree	0.690278	Parent-offspring	Parent-Child	31.018	243	1
10X	FS1-1——FM2	28719761	Unrelated	1.10282	N/A	Unrelated	16.96	0	1
10X	FS1-1——FS1-2	28722239	First Degree	0.706798	Siblings	Siblings	8.107	188	18
10X	FS1-1——FS1-3	28719382	First Degree	0.666786	Siblings	Siblings	9.033	181	18
10X	FS1-1——FS2-1	28716127	Unrelated	1.10398	N/A	Unrelated	15.478	0	1
10X	FS1-1——FS2-2	28720911	Unrelated	1.10176	N/A	Unrelated	16.528	0	1
10X	FS1-2——FM2	28747895	Unrelated	1.10171	N/A	Unrelated	16.053	0	1
10X	FS1-2——FS1-3	28747679	First Degree	0.667546	Siblings	Siblings	20.342	185	18
10X	FS1-2——FS2-1	28744309	Unrelated	1.105	N/A	Unrelated	15.491	0	1
10X	FS1-2——FS2-2	28749178	Unrelated	1.09945	N/A	Unrelated	15.994	0	1
10X	FS1-3——FM2	28744269	Unrelated	1.10089	N/A	Unrelated	15.832	0	1
10X	FS1-3——FS2-1	28740693	Unrelated	1.10382	N/A	Unrelated	16.98	0	1
10X	FS1-3——FS2-2	28745560	Unrelated	1.09921	N/A	Unrelated	16.555	0	1
10X	FS2-1——FM2	28747490	First Degree	0.685791	Parent-offspring	Parent-Child	32.834	243	1
10X	FS2-1——FS2-2	28749704	First Degree	0.686229	Siblings	Siblings	60.911	130	26
1X	BM1——BM2	2833485	Unrelated	1.0432	N/A	Unrelated	15.142	0	1
1X	BM1——BS1	2936771	First Degree	0.7517	Parent-offspring	Parent-Child	14.964	261	1
1X	BM1——BS2	2998443	Unrelated	1.0025	N/A	Unrelated	6.069	7	3
1X	BM2——BS2	2873821	First Degree	0.798	Parent-offspring	Parent-Child	0.105	261	1
1X	BS1——BM2	2811367	Unrelated	1.0359	N/A	Unrelated	16.381	0	1
1X	BS1——BS2	2973351	Unrelated	0.9975	N/A	Unrelated	7.253	7	2
1X	CM1——CM2	3606091	Unrelated	0.995	N/A	Unrelated	2.953	21	8
1X	CS1——CM1	4431122	First Degree	0.7652	Parent-offspring	Parent-Child	37.199	242	1
1X	CS1——CM2	3833835	Unrelated	1.005	N/A	Unrelated	4.217	10	6
1X	CS1——CS2	4144433	Unrelated	1.0061	N/A	Unrelated	3.507	14	7
1X	CS2——CM1	3897687	Unrelated	1.0097	N/A	Unrelated	4.196	9	4
1X	CS2——CM2	3401009	First Degree	0.7436	Parent-offspring	Parent-Child	34.445	242	1
1X	FF1——FM2	10317909	Unrelated	1.10567	N/A	Unrelated	14.74	0	1
1X	FF1——FS1-1	8734022	First Degree	0.670233	N/A	Parent-Child	29.036	243	1
1X	FF1——FS1-2	9762444	First Degree	0.673998	N/A	Parent-Child	27.898	243	1
1X	FF1——FS1-3	9454175	First Degree	0.668084	N/A	Parent-Child	29.425	243	1
1X	FF1——FS2-1	10335233	Unrelated	1.10895	N/A	Unrelated	14.143	0	1
1X	FF1——FS2-2	10403708	Unrelated	1.10436	N/A	Unrelated	13.974	0	1
1X	FM2——FS2-2	10220824	First Degree	0.689743	Parent-offspring	Parent-Child	32.734	243	1
1X	FS1-1——FM2	8564708	Unrelated	1.10118	N/A	Unrelated	16.422	0	1
1X	FS1-1——FS1-2	8110240	First Degree	0.707694	Siblings	Siblings	1.147	185	19
1X	FS1-1——FS1-3	7861525	First Degree	0.666846	Siblings	Parent-Child	3.067	243	1
1X	FS1-1——FS2-1	8576818	Unrelated	1.10134	N/A	Unrelated	14.697	0	1
1X	FS1-1——FS2-2	8630297	Unrelated	1.10014	N/A	Unrelated	15.55	0	1
1X	FS1-2——FM2	9572299	Unrelated	1.10036	N/A	Unrelated	14.328	0	1
1X	FS1-2——FS1-3	8793177	First Degree	0.6678	Siblings	Parent-Child	15.398	243	1
1X	FS1-2——FS2-1	9582066	Unrelated	1.10273	N/A	Unrelated	14.39	0	1
1X	FS1-2——FS2-2	9651175	Unrelated	1.09814	N/A	Unrelated	13.653	0	1
1X	FS1-3——FM2	9267440	Unrelated	1.09821	N/A	Unrelated	13.64	0	1
1X	FS1-3——FS2-1	9280394	Unrelated	1.10178	N/A	Unrelated	14.993	0	1
1X	FS1-3——FS2-2	9360227	Unrelated	1.0975	N/A	Unrelated	15.048	0	1
1X	FS2-1——FM2	10155883	First Degree	0.6864	Parent-offspring	Parent-Child	32.732	243	1
1X	FS2-1——FS2-2	10237631	First Degree	0.687489	Siblings	Siblings	63.656	130	22
0.5X	BM1——BM2	1023384	Unrelated	1.0439	N/A	Unrelated	13.907	0	1
0.5X	BM1——BS1	1068649	First Degree	0.7523	Parent-offspring	Parent-Child	17.92	261	1
0.5X	BM1——BS2	1096785	Unrelated	1.0018	N/A	Unrelated	6.01	1	1
0.5X	BM2——BS2	1044525	First Degree	0.8017	Parent-offspring	Second Degree	2.793	224	5
0.5X	BS1——BM2	1015349	Unrelated	1.0308	N/A	Unrelated	15.032	0	1
0.5X	BS1——BS2	1085880	Unrelated	0.9982	N/A	Unrelated	7.365	5	1
0.5X	CM1——CM2	1319279	Unrelated	0.9951	N/A	Unrelated	2.744	22	8
0.5X	CS1——CM1	1721195	First Degree	0.7679	Parent-offspring	Parent-Child	35.395	242	1
0.5X	CS1——CM2	1428578	Unrelated	1.0049	N/A	Unrelated	3.473	17	8
0.5X	CS1——CS2	1574943	Unrelated	1.0101	N/A	Unrelated	3.732	15	8
0.5X	CS2——CM1	1452345	Unrelated	1.0104	N/A	Unrelated	5.085	8	3
0.5X	CS2——CM2	1220316	First Degree	0.7447	Parent-offspring	Parent-Child	34.451	242	1
0.5X	FF1——FM2	3999192	Unrelated	1.10604	N/A	Unrelated	14.737	0	1
0.5X	FF1——FS1-1	3236763	First Degree	0.671824	N/A	Parent-Child	28.609	243	1
0.5X	FF1——FS1-2	3714390	First Degree	0.675936	N/A	Parent-Child	28.198	243	1
0.5X	FF1——FS1-3	3558522	First Degree	0.670257	N/A	Parent-Child	30.469	243	1
0.5X	FF1——FS2-1	4018318	Unrelated	1.10724	N/A	Unrelated	14.271	0	1
0.5X	FF1——FS2-2	4036999	Unrelated	1.102	N/A	Unrelated	13.009	0	1
0.5X	FM2——FS2-2	3949519	First Degree	0.691774	Parent-offspring	Parent-Child	28.381	243	1
0.5X	FS1-1——FM2	3149848	Unrelated	1.10355	N/A	Unrelated	15.749	0	1
0.5X	FS1-1——FS1-2	2934234	First Degree	0.709507	Siblings	Second Degree	6.15	216	8
0.5X	FS1-1——FS1-3	2812320	First Degree	0.67046	Siblings	Parent-Child	6.375	243	1
0.5X	FS1-1——FS2-1	3166203	Unrelated	1.09943	N/A	Unrelated	14.09	0	1
0.5X	FS1-1——FS2-2	3180807	Unrelated	1.09884	N/A	Unrelated	15.011	0	1
0.5X	FS1-2——FM2	3618079	Unrelated	1.10088	N/A	Unrelated	13.529	0	1
0.5X	FS1-2——FS1-3	3234003	First Degree	0.670431	Siblings	Parent-Child	18.709	243	1
0.5X	FS1-2——FS2-1	3635209	Unrelated	1.10043	N/A	Unrelated	14.729	0	1
0.5X	FS1-2——FS2-2	3654367	Unrelated	1.09559	N/A	Unrelated	13.167	0	1
0.5X	FS1-3——FM2	3468676	Unrelated	1.09845	N/A	Unrelated	12.596	0	1
0.5X	FS1-3——FS2-1	3474305	Unrelated	1.10297	N/A	Unrelated	14.683	0	1
0.5X	FS1-3——FS2-2	3508783	Unrelated	1.09788	N/A	Unrelated	12.839	0	1
0.5X	FS2-1——FM2	3927914	First Degree	0.688092	Parent-offspring	Parent-Child	31.419	243	1
0.5X	FS2-1——FS2-2	3966875	First Degree	0.689878	Siblings	Siblings	21.05	168	17

## Sheet: TAB S3
Table S3. Likelihood ratios corresponding to specific hypotheses versus the unrelated hypothesis.
Pairs*	Parent-Offspring	Full Sibling	Second Degree	Pairs*	Parent-Offspring	Full Sibling	Second Degree
BS1-BM1	6.35×109	4.62×108	7.88×105	CS1-CM1	7.49×1015	1.70×1014	1.33×1010
BS2-BM2	7.73×106	5.76×106	2.30×104	CS2-CM2	2.42×1023	1.35×1019	6.33×1013
BS1-BS2	1.62×10-5	1.57×10-1	3.28×102	CS1-CS2	1.91×10-32	1.08×10-10	1.49×10-1
BS1-BM2	1.77×10-1	1.12×101	4.18×102	CS1-CM2	1.31×10-26	3.02×10-11	9.52×10-1
BS2-BM1	7.69×100	6.06×100	5.34×102	CS2-CM1	3.96×10-31	1.24×10-12	1.57×10-1
BM2-BM1	2.79×10-2	2.37×102	6.36×102	CM2-CM1	6.76×10-33	6.73×10-11	1.68×10-1
* : B-Bos taurus; C-Canis lupus familiaris; S-Son; M-Mother.
